# Supplementary material for: Hollow Particles Obtained by Prilling and Supercritical Drying as a Potential Conformable Dressing for Chronic Wounds
Source: Gels. 2023 Jun 16;9(6):492. doi: 10.3390/gels9060492 (PMC10298422; doi:10.3390/gels9060492)
Supplement: Supplementary file 1 [file gels-09-00492-s001.zip]

Archive with 1 entries (1 files):
- gels-2436882-supplementary.pdf
